# Supplementary material for: Gut Microbiota Modulation, Anti-Diabetic and Anti-Inflammatory Properties of Polyphenol Extract from Mung Bean Seed Coat (Vigna radiata L.)
Source: Nutrients. 2022 May 28;14(11):2275. doi: 10.3390/nu14112275 (PMC9182904; doi:10.3390/nu14112275)
Supplement: Supplementary file 1 [file nutrients-14-02275-s001.zip]

Archive with 1 entries (1 files):
- nutrients-1746653-supplementary.pdf
